# Supplementary material for: The Need to Implement Health Technology Assessment in Polish Hospitals—A Survey of 50 Hospital Managers
Source: Int J Environ Res Public Health. 2022 Jul 21;19(14):8855. doi: 10.3390/ijerph19148855 (PMC9319323; doi:10.3390/ijerph19148855)
Supplement: Supplementary file 1 [file ijerph-19-08855-s001.zip]

Archive with 1 entries (1 files):
- ijerph-1799230-supplementary.pdf
